# Supplementary material for: Containment of Fusarium culmorum and Its Mycotoxins in Various Biological Systems by Antagonistic Trichoderma and Clonostachys Strains
Source: J Fungi (Basel). 2023 Feb 22;9(3):289. doi: 10.3390/jof9030289 (PMC10056746; doi:10.3390/jof9030289)
Supplement: Supplementary file 1 [file jof-09-00289-s001.zip]

Archive with 33 entries (30 files):
- .DS_Store
- File S1/
- File S1/biomass_anova.txt
- File S1/biomass_emmeans.txt
- File S1/field_phenotypes_anova.txt
- File S1/field_phenotypes_emmeans.txt
- File S1/field_toxins_anova.txt
- File S1/field_toxins_emmeans.txt
- File S1/growth_data.txt
- File S1/growth_inhibition.txt
- File S1/invitro_anova.txt
- File S1/invitro_data.txt
- File S1/invitro_emmeans.txt
- File S1/kinetics_anova.txt
- File S1/kinetics_correlation.txt
- File S1/kinetics_correlation_data.txt
- File S1/kinetics_emmeans.txt
- File S1/kinetics_regression.txt
- File S1/kinetics_regression_coefs.txt
- File S1/kinetics_regression_data.txt
- File S1/semifield_anova.txt
- File S1/semifield_data.txt
- File S1/semifield_emmeans.txt
- File S1/__MACOSX/
- File S1/__MACOSX/._supplementay_results_2
- File S1/__MACOSX/supplementay_results_2/
- File S1/__MACOSX/supplementay_results_2/._growth_data.txt
- File S1/__MACOSX/supplementay_results_2/._growth_inhibition.txt
- File S1/__MACOSX/supplementay_results_2/._invitro_data.txt
- File S1/__MACOSX/supplementay_results_2/._kinetics_correlation_data.txt
- File S1/__MACOSX/supplementay_results_2/._kinetics_regression_data.txt
- File S1/__MACOSX/supplementay_results_2/._semifield_data.txt
- SM - Tables S1-S12.pdf
