# Supplementary material for: Containment of Fusarium culmorum and Its Mycotoxins in Various Biological Systems by Antagonistic Trichoderma and Clonostachys Strains
Source: J Fungi (Basel). 2023 Feb 22;9(3):289. doi: 10.3390/jof9030289 (PMC10056746; doi:10.3390/jof9030289)
Supplement: Supplementary file 1 [file jof-09-00289-s001.zip › File S1/biomass_anova.txt]

Analysis of Variance Table

Response: biomass
                      Df  Sum Sq Mean Sq F value    Pr(>F)    
treatment              3 1205379  401793 489.419 < 2.2e-16 ***
environment            2  381947  190973 232.622 < 2.2e-16 ***
treatment:environment  6   51063    8511  10.367 1.091e-05 ***
Residuals             24   19703     821                      
---
Signif. codes:  0 ‘***’ 0.001 ‘**’ 0.01 ‘*’ 0.05 ‘.’ 0.1 ‘ ’ 1
