# Supplementary material for: Containment of Fusarium culmorum and Its Mycotoxins in Various Biological Systems by Antagonistic Trichoderma and Clonostachys Strains
Source: J Fungi (Basel). 2023 Feb 22;9(3):289. doi: 10.3390/jof9030289 (PMC10056746; doi:10.3390/jof9030289)
Supplement: Supplementary file 1 [file jof-09-00289-s001.zip › File S1/biomass_emmeans.txt]

$field_Bombona
     genotype   emmean       SE df  lower.CL  upper.CL Letters
1       KF846 447.3333 16.69082  8 408.84424 485.82242       a
2 KF846+AN240 220.3333 16.69082  8 181.84424 258.82242       b
3 KF846+AN291  57.0000 16.69082  8  18.51091  95.48909       c
4 KF846+AN430 210.3333 16.69082  8 171.84424 248.82242       b

$field_Legenda
     genotype   emmean       SE df lower.CL upper.CL Letters
1       KF846 634.0000 14.02478  8 601.6588 666.3412       a
2 KF846+AN240 295.6667 14.02478  8 263.3255 328.0079       b
3 KF846+AN291 123.0000 14.02478  8  90.6588 155.3412       c
4 KF846+AN430 327.0000 14.02478  8 294.6588 359.3412       b

$solidMedium
     genotype   emmean       SE df lower.CL upper.CL Letters
1       KF846 837.2133 18.59252  8 794.3389 880.0878       a
2 KF846+AN240 405.1933 18.59252  8 362.3189 448.0678       b
3 KF846+AN291 210.7233 18.59252  8 167.8489 253.5978       c
4 KF846+AN430 488.8033 18.59252  8 445.9289 531.6778       b

$allExperiments
      genotype      variable   emmean       SE df  lower.CL  upper.CL Letters
1        KF846 field_Bombona 447.3333 16.54247 24 413.19136 481.47531       c
2        KF846 field_Legenda 634.0000 16.54247 24 599.85803 668.14197       b
3        KF846   solidMedium 837.2133 16.54247 24 803.07136 871.35531       a
4  KF846+AN240 field_Bombona 220.3333 16.54247 24 186.19136 254.47531      fg
5  KF846+AN240 field_Legenda 295.6667 16.54247 24 261.52469 329.80864      ef
6  KF846+AN240   solidMedium 405.1933 16.54247 24 371.05136 439.33531      cd
7  KF846+AN291 field_Bombona  57.0000 16.54247 24  22.85803  91.14197       h
8  KF846+AN291 field_Legenda 123.0000 16.54247 24  88.85803 157.14197       h
9  KF846+AN291   solidMedium 210.7233 16.54247 24 176.58136 244.86531       g
10 KF846+AN430 field_Bombona 210.3333 16.54247 24 176.19136 244.47531       g
11 KF846+AN430 field_Legenda 327.0000 16.54247 24 292.85803 361.14197      de
12 KF846+AN430   solidMedium 488.8033 16.54247 24 454.66136 522.94531       c
