# Supplementary material for: Containment of Fusarium culmorum and Its Mycotoxins in Various Biological Systems by Antagonistic Trichoderma and Clonostachys Strains
Source: J Fungi (Basel). 2023 Feb 22;9(3):289. doi: 10.3390/jof9030289 (PMC10056746; doi:10.3390/jof9030289)
Supplement: Supplementary file 1 [file jof-09-00289-s001.zip › File S1/field_phenotypes_anova.txt]

$TKW
                   Df Sum Sq Mean Sq F value    Pr(>F)    
cultivar            1 279.07 279.073 463.490 < 2.2e-16 ***
treatment           2 390.48 195.241 324.260 < 2.2e-16 ***
cultivar:treatment  2  24.36  12.179  20.227 2.777e-07 ***
Residuals          54  32.51   0.602                      
---
Signif. codes:  0 ‘***’ 0.001 ‘**’ 0.01 ‘*’ 0.05 ‘.’ 0.1 ‘ ’ 1

$HI
                   Df   Sum Sq  Mean Sq  F value    Pr(>F)    
cultivar            1 0.305307 0.305307 1606.877 < 2.2e-16 ***
treatment           2 0.028143 0.014072   74.061 3.334e-16 ***
cultivar:treatment  2 0.014863 0.007432   39.114 3.154e-11 ***
Residuals          54 0.010260 0.000190                       
---
Signif. codes:  0 ‘***’ 0.001 ‘**’ 0.01 ‘*’ 0.05 ‘.’ 0.1 ‘ ’ 1
