# Supplementary material for: Containment of Fusarium culmorum and Its Mycotoxins in Various Biological Systems by Antagonistic Trichoderma and Clonostachys Strains
Source: J Fungi (Basel). 2023 Feb 22;9(3):289. doi: 10.3390/jof9030289 (PMC10056746; doi:10.3390/jof9030289)
Supplement: Supplementary file 1 [file jof-09-00289-s001.zip › File S1/field_phenotypes_emmeans.txt]

$TKW
  cultivar treatment emmean        SE df lower.CL upper.CL Letters
1  Bombona      AN35  36.52 0.2453795 54 36.02804 37.01196       e
2  Bombona     AN392  42.51 0.2453795 54 42.01804 43.00196      bc
3  Bombona   Control  40.29 0.2453795 54 39.79804 40.78196       d
4  Legenda      AN35  41.50 0.2453795 54 41.00804 41.99196       c
5  Legenda     AN392  47.94 0.2453795 54 47.44804 48.43196       a
6  Legenda   Control  42.82 0.2453795 54 42.32804 43.31196       b

$HI
  cultivar treatment emmean          SE df  lower.CL  upper.CL Letters
1  Bombona      AN35  0.339 0.004358899 54 0.3302609 0.3477391      ab
2  Bombona     AN392  0.336 0.004358899 54 0.3272609 0.3447391       b
3  Bombona   Control  0.357 0.004358899 54 0.3482609 0.3657391       a
4  Legenda      AN35  0.152 0.004358899 54 0.1432609 0.1607391       e
5  Legenda     AN392  0.212 0.004358899 54 0.2032609 0.2207391       d
6  Legenda   Control  0.240 0.004358899 54 0.2312609 0.2487391       c
