# Supplementary material for: Containment of Fusarium culmorum and Its Mycotoxins in Various Biological Systems by Antagonistic Trichoderma and Clonostachys Strains
Source: J Fungi (Basel). 2023 Feb 22;9(3):289. doi: 10.3390/jof9030289 (PMC10056746; doi:10.3390/jof9030289)
Supplement: Supplementary file 1 [file jof-09-00289-s001.zip › File S1/field_toxins_anova.txt]

$ZEA
                        Df  Sum Sq Mean Sq  F value    Pr(>F)    
Cultivar                 1 2412.28 2412.28 1320.270 < 2.2e-16 ***
Treatment                2  602.99  301.49  165.011 9.422e-15 ***
Part                     1  620.43  620.43  339.566 1.139e-15 ***
Cultivar:Treatment       2 1110.77  555.39  303.969 < 2.2e-16 ***
Cultivar:Part            1  108.47  108.47   59.368 6.096e-08 ***
Treatment:Part           2 2506.40 1253.20  685.889 < 2.2e-16 ***
Cultivar:Treatment:Part  2  454.22  227.11  124.300 2.169e-13 ***
Residuals               24   43.85    1.83                       
---
Signif. codes:  0 ‘***’ 0.001 ‘**’ 0.01 ‘*’ 0.05 ‘.’ 0.1 ‘ ’ 1

$NIV
                        Df   Sum Sq  Mean Sq F value    Pr(>F)    
Cultivar                 1 15647760 15647760 2555.00 < 2.2e-16 ***
Treatment                2  2730219  1365110  222.90 3.159e-16 ***
Part                     1  7500286  7500286 1224.66 < 2.2e-16 ***
Cultivar:Treatment       2  8802747  4401373  718.67 < 2.2e-16 ***
Cultivar:Part            1  5299872  5299872  865.38 < 2.2e-16 ***
Treatment:Part           2  1574337   787168  128.53 1.503e-13 ***
Cultivar:Treatment:Part  2 11574527  5787264  944.96 < 2.2e-16 ***
Residuals               24   146985     6124                      
---
Signif. codes:  0 ‘***’ 0.001 ‘**’ 0.01 ‘*’ 0.05 ‘.’ 0.1 ‘ ’ 1

$EnB
                        Df    Sum Sq   Mean Sq  F value    Pr(>F)    
Cultivar                 1   5475043   5475043   3294.5 < 2.2e-16 ***
Treatment                2  11301039   5650519   3400.1 < 2.2e-16 ***
Part                     1 225121096 225121096 135461.7 < 2.2e-16 ***
Cultivar:Treatment       2   8796244   4398122   2646.5 < 2.2e-16 ***
Cultivar:Part            1   5475043   5475043   3294.5 < 2.2e-16 ***
Treatment:Part           2  11301039   5650519   3400.1 < 2.2e-16 ***
Cultivar:Treatment:Part  2   8796244   4398122   2646.5 < 2.2e-16 ***
Residuals               24     39885      1662                       
---
Signif. codes:  0 ‘***’ 0.001 ‘**’ 0.01 ‘*’ 0.05 ‘.’ 0.1 ‘ ’ 1

$EnB1
                        Df    Sum Sq   Mean Sq   F value    Pr(>F)    
Cultivar                 1    694209    694209    779.74 < 2.2e-16 ***
Treatment                2   1083489    541744    608.49 < 2.2e-16 ***
Part                     1 110322546 110322546 123915.37 < 2.2e-16 ***
Cultivar:Treatment       2  15967223   7983611   8967.27 < 2.2e-16 ***
Cultivar:Part            1    694209    694209    779.74 < 2.2e-16 ***
Treatment:Part           2   1083489    541744    608.49 < 2.2e-16 ***
Cultivar:Treatment:Part  2  15967223   7983611   8967.27 < 2.2e-16 ***
Residuals               24     21367       890                        
---
Signif. codes:  0 ‘***’ 0.001 ‘**’ 0.01 ‘*’ 0.05 ‘.’ 0.1 ‘ ’ 1
