# Supplementary material for: Containment of Fusarium culmorum and Its Mycotoxins in Various Biological Systems by Antagonistic Trichoderma and Clonostachys Strains
Source: J Fungi (Basel). 2023 Feb 22;9(3):289. doi: 10.3390/jof9030289 (PMC10056746; doi:10.3390/jof9030289)
Supplement: Supplementary file 1 [file jof-09-00289-s001.zip › File S1/field_toxins_emmeans.txt]

$ZEA
   Cultivar         Treatment  Part        emmean        SE df  lower.CL  upper.CL Letters
1   Bombona           control chaff  1.739333e+01 0.7804088 24 15.782649 19.004018       e
2   Bombona           control grain  1.636000e+01 0.7804088 24 14.749315 17.970685       e
3   Bombona T.atroviride AN35 chaff  2.262000e+01 0.7804088 24 21.009315 24.230685       d
4   Bombona T.atroviride AN35 grain  4.317000e+01 0.7804088 24 41.559315 44.780685       a
5   Bombona   T.cremeum AN392 chaff  3.401000e+01 0.7804088 24 32.399315 35.620685       b
6   Bombona   T.cremeum AN392 grain -1.065814e-14 0.7804088 24 -1.610685  1.610685       g
7   Legenda           control chaff -1.998401e-15 0.7804088 24 -1.610685  1.610685       g
8   Legenda           control grain  7.105427e-15 0.7804088 24 -1.610685  1.610685       g
9   Legenda T.atroviride AN35 chaff  6.353333e+00 0.7804088 24  4.742649  7.964018       f
10  Legenda T.atroviride AN35 grain  0.000000e+00 0.7804088 24 -1.610685  1.610685       g
11  Legenda   T.cremeum AN392 chaff  2.897000e+01 0.7804088 24 27.359315 30.580685       c
12  Legenda   T.cremeum AN392 grain  3.552714e-15 0.7804088 24 -1.610685  1.610685       g

$NIV
   Cultivar         Treatment  Part       emmean       SE df   lower.CL   upper.CL Letters
1   Bombona           control chaff 4.457140e+03 45.18245 24 4363.88801 4550.39199       a
2   Bombona           control grain 1.880140e+03 45.18245 24 1786.88801 1973.39199      ef
3   Bombona T.atroviride AN35 chaff 3.321620e+03 45.18245 24 3228.36801 3414.87199       b
4   Bombona T.atroviride AN35 grain 1.680080e+03 45.18245 24 1586.82801 1773.33199       f
5   Bombona   T.cremeum AN392 chaff 3.134820e+03 45.18245 24 3041.56801 3228.07199       b
6   Bombona   T.cremeum AN392 grain 2.312550e+03 45.18245 24 2219.29801 2405.80199       d
7   Legenda           control chaff 9.663381e-13 45.18245 24  -93.25199   93.25199       g
8   Legenda           control grain 1.743280e+03 45.18245 24 1650.02801 1836.53199       f
9   Legenda T.atroviride AN35 chaff 2.598120e+03 45.18245 24 2504.86801 2691.37199       c
10  Legenda T.atroviride AN35 grain 2.475910e+03 45.18245 24 2382.65801 2569.16199      cd
11  Legenda   T.cremeum AN392 chaff 2.057590e+03 45.18245 24 1964.33801 2150.84199       e
12  Legenda   T.cremeum AN392 grain 1.818989e-12 45.18245 24  -93.25199   93.25199       g

$EnB
   Cultivar         Treatment  Part        emmean       SE df   lower.CL   upper.CL Letters
1   Bombona           control chaff -9.094947e-13 23.53636 24  -48.57665   48.57665       g
2   Bombona           control grain  5.923616e+03 23.53636 24 5875.03935 5972.19265       c
3   Bombona T.atroviride AN35 chaff  4.547474e-13 23.53636 24  -48.57665   48.57665       g
4   Bombona T.atroviride AN35 grain  2.525712e+03 23.53636 24 2477.13535 2574.28865       f
5   Bombona   T.cremeum AN392 chaff -9.094947e-13 23.53636 24  -48.57665   48.57665       g
6   Bombona   T.cremeum AN392 grain  4.214827e+03 23.53636 24 4166.25035 4263.40365       d
7   Legenda           control chaff  0.000000e+00 23.53636 24  -48.57665   48.57665       g
8   Legenda           control grain  7.139384e+03 23.53636 24 7090.80735 7187.96065       a
9   Legenda T.atroviride AN35 chaff  4.547474e-13 23.53636 24  -48.57665   48.57665       g
10  Legenda T.atroviride AN35 grain  6.660901e+03 23.53636 24 6612.32435 6709.47765       b
11  Legenda   T.cremeum AN392 chaff -4.547474e-13 23.53636 24  -48.57665   48.57665       g
12  Legenda   T.cremeum AN392 grain  3.543632e+03 23.53636 24 3495.05535 3592.20865       e

$EnB1
   Cultivar         Treatment  Part        emmean       SE df   lower.CL   upper.CL Letters
1   Bombona           control chaff -2.728484e-12 17.22697 24  -35.55472   35.55472       g
2   Bombona           control grain  3.729730e+03 17.22697 24 3694.17528 3765.28472       c
3   Bombona T.atroviride AN35 chaff -2.273737e-13 17.22697 24  -35.55472   35.55472       g
4   Bombona T.atroviride AN35 grain  1.795470e+03 17.22697 24 1759.91528 1831.02472       f
5   Bombona   T.cremeum AN392 chaff -4.547474e-13 17.22697 24  -35.55472   35.55472       g
6   Bombona   T.cremeum AN392 grain  5.811446e+03 17.22697 24 5775.89128 5847.00072       a
7   Legenda           control chaff -1.477929e-12 17.22697 24  -35.55472   35.55472       g
8   Legenda           control grain  2.846681e+03 17.22697 24 2811.12628 2882.23572       d
9   Legenda T.atroviride AN35 chaff -3.410605e-13 17.22697 24  -35.55472   35.55472       g
10  Legenda T.atroviride AN35 grain  4.654084e+03 17.22697 24 4618.52928 4689.63872       b
11  Legenda   T.cremeum AN392 chaff -5.684342e-13 17.22697 24  -35.55472   35.55472       g
12  Legenda   T.cremeum AN392 grain  2.169497e+03 17.22697 24 2133.94228 2205.05172       e
