# Supplementary material for: Containment of Fusarium culmorum and Its Mycotoxins in Various Biological Systems by Antagonistic Trichoderma and Clonostachys Strains
Source: J Fungi (Basel). 2023 Feb 22;9(3):289. doi: 10.3390/jof9030289 (PMC10056746; doi:10.3390/jof9030289)
Supplement: Supplementary file 1 [file jof-09-00289-s001.zip › File S1/growth_data.txt]

patogen	antagonist	antagonist_size								patogen_size								pathogen_growth_score
patogen	antagonist	d1	d2	d3	d4	d5	d6	d7		d1	d2	d3	d4	d5	d6	d7		d14
KF846	T. atroviride AN206	5	20	30	45	45	45	45		3	14	40	40	40	40	40		4
KF846	T. atroviride AN206	5	22	35	45	45	45	45		4	17	40	40	40	40	40		4
KF846	T. atroviride AN206	5	22	35	45	45	45	45		5	20	40	40	40	40	40		4
KF846	T. atroviride AN152	2	20	40	45	50	50	50		2	12	25	30	35	35	35		6
KF846	T. atroviride AN152	2	20	40	45	50	50	50		2	12	25	30	35	35	35		6
KF846	T. atroviride AN152	8	25	43	45	50	50	50		6	15	25	30	35	35	35		6
KF846	T. atroviride AN240	2	20	48	60	60	60	60		2	12	25	25	25	25	25		8
KF846	T. atroviride AN240	2	35	52	60	60	60	60		4	15	25	25	25	25	25		8
KF846	T. atroviride AN240	2	35	59	60	60	60	60		4	15	24	25	25	25	25		8
KF846	T. atroviride AN182	4	20	40	45	50	50	50		4	10	30	30	35	35	35		6
KF846	T. atroviride AN182	5	20	40	45	50	50	50		7	11	30	30	35	35	35		6
KF846	T. atroviride AN182	5	20	40	45	50	50	50		5	10	30	30	35	35	35		6
KF846	T. atroviride AN497	4	20	26	40	45	45	45		4	11	25	36	40	40	40		0
KF846	T. atroviride AN497	4	19	25	39	45	45	45		3	10	25	36	40	40	40		0
KF846	T. atroviride AN497	5	20	26	40	45	45	45		3	10	25	36	40	40	40		0
KF846	T. citrinoviride AN262	1	5	23	40	40	45	45		5	13	26	40	40	40	40		0
KF846	T. citrinoviride AN262	1	5	23	40	40	45	45		5	13	26	40	40	40	40		0
KF846	T. citrinoviride AN262	2	6	25	40	40	45	45		5	17	26	40	40	40	40		0
KF846	T. citrinoviride AN393	1	5	27	40	40	40	45		5	12	36	40	40	40	40		0
KF846	T. citrinoviride AN393	1	5	27	40	40	40	45		5	12	36	40	40	40	40		0
KF846	T. citrinoviride AN393	1	5	27	40	40	40	45		5	12	36	40	40	40	40		0
KF846	T. hamatum AN120	5	10	30	35	35	45	45		5	10	40	40	40	40	40		0
KF846	T. hamatum AN120	5	10	30	35	35	45	45		10	17	40	40	40	40	40		0
KF846	T. hamatum AN120	5	10	30	35	35	45	45		5	10	40	40	40	40	40		0
KF846	T. hamatum AN277	5	10	40	40	45	55	55		0	15	35	40	40	30	30		4
KF846	T. hamatum AN277	5	10	30	40	45	55	55		0	17	45	40	40	30	30		4
KF846	T. hamatum AN277	5	10	40	40	45	55	55		0	12	35	40	40	30	30		4
KF846	T. harzianum AN279	5	10	25	35	35	45	45		5	10	37	45	45	40	40		0
KF846	T. harzianum AN279	5	10	25	35	35	45	45		5	10	37	45	45	40	40		0
KF846	T. harzianum AN279	5	10	25	35	35	45	45		5	10	37	45	45	40	40		0
KF846	T. harzianum AN150	2	10	25	35	45	45	40		3	10	30	35	40	40	40		0
KF846	T. harzianum AN150	2	10	25	35	45	45	40		3	10	31	36	40	40	40		0
KF846	T. harzianum AN150	2	10	25	35	45	45	40		3	10	31	36	40	40	40		0
KF846	T. harzianum AN360	1	15	30	37	45	45	40		3	15	36	40	40	40	40		0
KF846	T. harzianum AN360	1	10	26	35	45	45	40		3	15	34	40	40	40	40		0
KF846	T. harzianum AN360	1	15	30	37	45	45	40		3	15	36	40	40	40	40		0
KF846	T. koningiopsis AN143	6	24	37	50	55	55	55		6	16	29	30	30	30	30		6
KF846	T. koningiopsis AN143	6	24	37	50	55	55	55		6	16	30	30	30	30	30		6
KF846	T. koningiopsis AN143	6	24	37	50	55	55	55		6	16	30	30	30	30	30		6
KF846	T. koningiopsis AN251	4	20	40	55	60	60	60		4	10	25	25	25	25	25		8
KF846	T. koningiopsis AN251	4	20	38	55	60	60	60		4	10	25	25	25	25	25		8
KF846	T. koningiopsis AN251	4	20	38	55	60	60	60		4	10	25	25	25	25	25		8
KF846	T. longibrachiatum AN197	2	22	35	46	53	55	55		4	15	25	30	30	30	30		6
KF846	T. longibrachiatum AN197	2	22	35	45	53	55	55		4	15	25	30	30	30	30		6
KF846	T. longibrachiatum AN197	2	22	35	45	53	55	55		4	15	25	30	30	30	30		6
KF846	T. longibrachiatum AN213	2	22	40	45	50	50	50		2	17	28	30	35	35	35		4
KF846	T. longibrachiatum AN213	2	22	40	45	50	50	50		2	15	25	30	35	35	35		4
KF846	T. longibrachiatum AN213	2	22	40	45	50	50	50		2	15	25	30	35	35	35		4
KF846	T. viride AN255	10	25	35	45	50	53	53		5	20	25	30	30	32	32		4
KF846	T. viride AN255	10	26	35	45	50	53	53		5	20	25	30	30	32	32		4
KF846	T. viride AN255	10	25	35	45	50	53	53		5	20	25	30	30	32	32		4
KF846	T. viride AN430	1	5	35	40	50	60	60		5	10	45	50	30	25	25		8
KF846	T. viride AN430	1	5	35	40	50	60	60		5	10	45	50	30	25	25		8
KF846	T. viride AN430	1	5	35	40	50	60	60		5	10	45	50	30	25	25		8
KF846	T. viride AN401	1	5	45	50	40	45	45		0	5	35	40	40	35	35		0
KF846	T. viride AN401	1	5	40	50	40	45	45		0	5	35	40	40	35	35		0
KF846	T. viride AN401	1	5	40	50	40	45	45		0	5	35	40	40	35	35		0
KF846	T. viride AN826	2	10	37	45	50	55	55		2	11	23	25	25	30	30		6
KF846	T. viride AN826	2	10	35	45	50	55	55		2	10	25	25	25	30	30		6
KF846	T. viride AN826	2	10	35	45	50	55	55		2	10	25	25	25	30	30		6
KF846	T. viridescens AN323	10	24	35	40	55	55	55		3	14	27	30	30	30	30		6
KF846	T. viridescens AN323	10	24	35	40	55	55	55		3	14	30	30	30	30	30		6
KF846	T. viridescens AN323	10	24	35	40	55	55	55		3	14	30	30	30	30	30		6
KF846	T. viridescens AN405	7	25	35	40	50	50	50		3	15	27	30	35	35	35		4
KF846	T. viridescens AN405	7	25	35	40	50	50	50		3	15	25	30	35	35	35		4
KF846	T. viridescens AN405	7	25	35	40	50	50	50		3	15	27	30	35	35	35		4
KF846	T. longipile AN359	10	26	35	40	50	50	50		3	12	25	30	35	35	35		4
KF846	T. longipile AN359	10	26	35	40	50	50	50		3	10	23	30	35	35	35		4
KF846	T. longipile AN359	10	26	35	40	50	50	50		3	10	23	30	35	35	35		4
KF846	T. cremeum AN392	9	20	27	40	45	45	45		3	15	20	20	30	35	35		0
KF846	T. cremeum AN392	9	20	27	40	45	45	45		3	15	20	20	30	35	35		0
KF846	T. cremeum AN392	5	17	25	40	45	45	45		2	10	18	20	30	35	35		0
KF846	C. rosea AN272	3	2	10	12	15	15	15		4	25	40	55	70	70	70		-8
KF846	C. rosea AN272	2	5	10	15	15	15	15		6	25	40	60	70	70	70		-8
KF846	C. rosea AN272	2	5	10	15	15	15	15		6	25	40	60	70	70	70		-8
KF846	C. rosea AN291	1	3	5	7	10	10	10		9	25	50	65	65	65	65		-6
KF846	C. rosea AN291	1	3	5	7	10	10	10		9	25	50	65	65	65	65		-6
KF846	C. rosea AN291	1	3	5	7	10	10	10		9	25	50	65	65	65	65		-6
KF846	C. rosea AN295	1	3	5	10	14	14	14		9	25	45	60	71	71	71		-6
KF846	C. rosea AN295	1	3	5	10	14	14	14		9	25	45	60	71	71	71		-6
KF846	C. rosea AN295	1	3	5	10	14	14	14		9	25	45	60	71	71	71		-6
KF846	C. rosea AN297	2	2	10	12	13	13	13		7	20	40	60	70	72	72		-8
KF846	C. rosea AN297	2	2	10	12	13	13	13		5	20	40	60	70	72	72		-8
KF846	C. rosea AN297	2	2	10	12	13	13	13		7	20	40	60	70	72	72		-8
KF846	C. rosea AN298	1	3	5	10	12	12	12		6	20	40	55	65	65	65		-6
KF846	C. rosea AN298	1	3	5	10	12	12	12		5	20	40	55	75	65	65		-6
KF846	C. rosea AN298	1	3	5	10	12	12	12		5	20	40	55	75	65	65		-6
KF846	C. rosea AN300	2	2	10	12	15	15	15		5	25	40	60	70	70	70		-8
KF846	C. rosea AN300	2	2	10	15	15	15	15		6	25	40	60	70	70	70		-8
KF846	C. rosea AN300	2	2	10	12	15	15	15		5	25	40	60	70	70	70		-8
KF846	control									10	20	45	60	85	85	85		85
KF846	control									10	20	45	60	85	85	85		85
KF846	control									10	20	45	60	85	85	85		85
