# Supplementary material for: Containment of Fusarium culmorum and Its Mycotoxins in Various Biological Systems by Antagonistic Trichoderma and Clonostachys Strains
Source: J Fungi (Basel). 2023 Feb 22;9(3):289. doi: 10.3390/jof9030289 (PMC10056746; doi:10.3390/jof9030289)
Supplement: Supplementary file 1 [file jof-09-00289-s001.zip › File S1/growth_inhibition.txt]

Antagonist	d1.mean	d1.s.e.	d2.mean	d2.s.e.	d3.mean	d3.s.e.	d4.mean	d4.s.e.	d5.mean	d5.s.e.	d6.mean	d6.s.e.	d7.mean	d7.s.e.
C. rosea AN272	46,67	5,554	-25	6,155	11,11	2,114	2,78	0,7096	17,65	0,9124	17,65	*	17,65	*
C. rosea AN291	10	6,593	-25	6,155	-11,11	2,362	-8,33	0,7501	23,53	0,8867	23,53	*	23,53	*
C. rosea AN295	10	6,593	-25	6,155	0	2,234	0	0,7195	16,47	0,9177	16,47	*	16,47	*
C. rosea AN297	36,67	5,801	0	5,438	11,11	2,114	0	0,7195	17,65	0,9124	15,29	*	15,29	*
C. rosea AN298	46,67	5,554	0	5,438	11,11	2,114	8,33	0,6902	15,69	0,9213	23,53	*	23,53	*
C. rosea AN300	46,67	5,554	-25	6,155	11,11	2,114	0	0,7195	17,65	0,9124	17,65	*	17,65	*
T. atroviride AN152	66,67	5,166	35	4,586	44,44	1,807	50	0,5688	58,82	0,7617	58,82	*	58,82	*
T. atroviride AN182	46,67	5,554	48,33	4,328	33,33	1,899	50	0,5688	58,82	0,7617	58,82	*	58,82	*
T. atroviride AN206	60	5,278	15	5,047	11,11	2,114	33,33	0,6115	52,94	0,7784	52,94	*	52,94	*
T. atroviride AN240	66,67	5,166	30	4,694	45,19	1,802	58,33	0,5512	70,59	0,7342	70,59	*	70,59	*
T. atroviride AN497	66,67	5,166	48,33	4,328	44,44	1,807	40	0,5933	52,94	0,7784	52,94	*	52,94	*
T. citrinoviride AN262	50	5,479	28,33	4,731	42,22	1,825	33,33	0,6115	52,94	0,7784	52,94	*	52,94	*
T. citrinoviride AN393	50	5,479	40	4,484	20	2,023	33,33	0,6115	52,94	0,7784	52,94	*	52,94	*
T. cremeum AN392	73,33	5,072	33,33	4,621	57,04	1,719	66,67	0,5363	64,71	0,7469	58,82	*	58,82	*
T. hamatum AN120	33,33	5,89	38,33	4,517	11,11	2,114	33,33	0,6115	52,94	0,7784	52,94	*	52,94	*
T. hamatum AN277	100	4,9	26,67	4,768	14,81	2,075	33,33	0,6115	52,94	0,7784	64,71	*	64,71	*
T. harzianum AN150	70	5,116	50	4,299	31,85	1,912	40,56	0,5919	52,94	0,7784	52,94	*	52,94	*
T. harzianum AN279	50	5,479	50	4,299	17,78	2,045	25	0,636	47,06	0,7969	52,94	*	52,94	*
T. harzianum AN360	70	5,116	25	4,806	21,48	2,009	33,33	0,6115	52,94	0,7784	52,94	*	52,94	*
T. koningiopsis AN143	40	5,715	20	4,924	34,07	1,892	50	0,5688	64,71	0,7469	64,71	*	64,71	*
T. koningiopsis AN251	60	5,278	50	4,299	44,44	1,807	58,33	0,5512	70,59	0,7342	70,59	*	70,59	*
T. longibrachiatum AN197	60	5,278	25	4,806	44,44	1,807	50	0,5688	64,71	0,7469	64,71	*	64,71	*
T. longibrachiatum AN213	80	4,997	21,67	4,884	42,22	1,825	50	0,5688	58,82	0,7617	58,82	*	58,82	*
T. longipile AN359	70	5,116	46,67	4,358	47,41	1,785	50	0,5688	58,82	0,7617	58,82	*	58,82	*
T. viride AN255	50	5,479	0	5,438	44,44	1,807	50	0,5688	64,71	0,7469	62,35	*	62,35	*
T. viride AN401	100	4,9	75	3,963	22,22	2,001	33,33	0,6115	52,94	0,7784	58,82	*	58,82	*
T. viride AN430	50	5,479	50	4,299	0	2,234	16,67	0,6623	64,71	0,7469	70,59	*	70,59	*
T. viride AN826	80	4,997	48,33	4,328	45,93	1,796	58,33	0,5512	70,59	0,7342	64,71	*	64,71	*
T. viridescens AN323	70	5,116	30	4,694	35,56	1,879	50	0,5688	64,71	0,7469	64,71	*	64,71	*
T. viridescens AN405	70	5,116	25	4,806	41,48	1,83	50	0,5688	58,82	0,7617	58,82	*	58,82	*
