# Supplementary material for: Containment of Fusarium culmorum and Its Mycotoxins in Various Biological Systems by Antagonistic Trichoderma and Clonostachys Strains
Source: J Fungi (Basel). 2023 Feb 22;9(3):289. doi: 10.3390/jof9030289 (PMC10056746; doi:10.3390/jof9030289)
Supplement: Supplementary file 1 [file jof-09-00289-s001.zip › File S1/invitro_anova.txt]

$DON
            Df Sum Sq Mean Sq F value   Pr(>F)    
antagonist   5 2323.7   464.7   52.74 9.42e-08 ***
Residuals   12  105.7     8.8                     
---
Signif. codes:  0 ‘***’ 0.001 ‘**’ 0.01 ‘*’ 0.05 ‘.’ 0.1 ‘ ’ 1

$ZEN
            Df Sum Sq Mean Sq F value   Pr(>F)    
antagonist   5   3942   788.4   78.26 9.79e-09 ***
Residuals   12    121    10.1                     
---
Signif. codes:  0 ‘***’ 0.001 ‘**’ 0.01 ‘*’ 0.05 ‘.’ 0.1 ‘ ’ 1

$AcDON3
            Df Sum Sq Mean Sq F value   Pr(>F)    
antagonist   5  50.76  10.152   653.1 3.52e-14 ***
Residuals   12   0.19   0.016                     
---
Signif. codes:  0 ‘***’ 0.001 ‘**’ 0.01 ‘*’ 0.05 ‘.’ 0.1 ‘ ’ 1
