# Supplementary material for: Containment of Fusarium culmorum and Its Mycotoxins in Various Biological Systems by Antagonistic Trichoderma and Clonostachys Strains
Source: J Fungi (Basel). 2023 Feb 22;9(3):289. doi: 10.3390/jof9030289 (PMC10056746; doi:10.3390/jof9030289)
Supplement: Supplementary file 1 [file jof-09-00289-s001.zip › File S1/invitro_data.txt]

patogen	antagonist	DON	ZEA	3-AcDON
KF846	control	37,42	33,12	4,42
KF846	control	24,85	45,25	4,87
KF846	control	35,27	45,39	4,51
KF846	AN240	0,23	0,14	0,06
KF846	AN240	1,25	0,57	0,00
KF846	AN240	1,26	0,48	0,00
KF846	AN251	1,71	3,76	0,36
KF846	AN251	4,73	5,39	0,20
KF846	AN251	5,20	2,17	0,44
KF846	AN430	1,34	0,12	0,12
KF846	AN430	2,65	4,23	0,00
KF846	AN430	2,41	2,12	0,00
KF846	AN291	1,24	0,04	0,00
KF846	AN291	0,95	0,17	0,00
KF846	AN291	0,84	0,00	0,00
KF846	AN298	4,67	4,26	0,13
KF846	AN298	2,66	1,24	0,00
KF846	AN298	1,10	0,51	0,25
