# Supplementary material for: Containment of Fusarium culmorum and Its Mycotoxins in Various Biological Systems by Antagonistic Trichoderma and Clonostachys Strains
Source: J Fungi (Basel). 2023 Feb 22;9(3):289. doi: 10.3390/jof9030289 (PMC10056746; doi:10.3390/jof9030289)
Supplement: Supplementary file 1 [file jof-09-00289-s001.zip › File S1/invitro_emmeans.txt]

$DON
  antagonist     emmean       SE df   lower.CL  upper.CL Letters
1      AN240  0.9133333 1.713833 12 -2.8207871  4.647454       b
2      AN251  3.8800000 1.713833 12  0.1458795  7.614120       b
3      AN291  1.0100000 1.713833 12 -2.7241205  4.744120       b
4      AN298  2.8100000 1.713833 12 -0.9241205  6.544120       b
5      AN430  2.1333333 1.713833 12 -1.6007871  5.867454       b
6    control 32.5133333 1.713833 12 28.7792129 36.247454       a

$ZEN
  antagonist     emmean       SE df   lower.CL  upper.CL Letters
1      AN240  0.3966667 1.832522 12 -3.5960559  4.389389       b
2      AN251  3.7733333 1.832522 12 -0.2193892  7.766056       b
3      AN291  0.0700000 1.832522 12 -3.9227225  4.062723       b
4      AN298  2.0033333 1.832522 12 -1.9893892  5.996056       b
5      AN430  2.1566667 1.832522 12 -1.8360559  6.149389       b
6    control 41.2533333 1.832522 12 37.2606108 45.246056       a

$AcDON3
  antagonist       emmean         SE df    lower.CL  upper.CL Letters
1      AN240 2.000000e-02 0.07198251 12 -0.13683641 0.1768364       b
2      AN251 3.333333e-01 0.07198251 12  0.17649692 0.4901697       b
3      AN291 1.776357e-15 0.07198251 12 -0.15683641 0.1568364       b
4      AN298 1.266667e-01 0.07198251 12 -0.03016975 0.2835031       b
5      AN430 4.000000e-02 0.07198251 12 -0.11683641 0.1968364       b
6    control 4.600000e+00 0.07198251 12  4.44316359 4.7568364       a
