# Supplementary material for: Containment of Fusarium culmorum and Its Mycotoxins in Various Biological Systems by Antagonistic Trichoderma and Clonostachys Strains
Source: J Fungi (Basel). 2023 Feb 22;9(3):289. doi: 10.3390/jof9030289 (PMC10056746; doi:10.3390/jof9030289)
Supplement: Supplementary file 1 [file jof-09-00289-s001.zip › File S1/kinetics_anova.txt]

$`3AcDON`
                Df Sum Sq Mean Sq F value   Pr(>F)    
antagonist       4  30.97   7.744   84.70 6.68e-16 ***
time             2  14.59   7.293   79.77 9.80e-13 ***
antagonist:time  8  49.52   6.189   67.70  < 2e-16 ***
Residuals       30   2.74   0.091                     
---
Signif. codes:  0 ‘***’ 0.001 ‘**’ 0.01 ‘*’ 0.05 ‘.’ 0.1 ‘ ’ 1

$DON
                Df Sum Sq Mean Sq F value Pr(>F)    
antagonist       4  41.11  10.277   762.1 <2e-16 ***
time             2  22.26  11.129   825.3 <2e-16 ***
antagonist:time  8  81.15  10.144   752.3 <2e-16 ***
Residuals       30   0.40   0.013                   
---
Signif. codes:  0 ‘***’ 0.001 ‘**’ 0.01 ‘*’ 0.05 ‘.’ 0.1 ‘ ’ 1

$ZEN
                Df Sum Sq Mean Sq F value Pr(>F)    
antagonist       4 1.0320  0.2580   319.5 <2e-16 ***
time             2 0.7673  0.3837   475.2 <2e-16 ***
antagonist:time  8 0.8857  0.1107   137.1 <2e-16 ***
Residuals       30 0.0242  0.0008                   
---
Signif. codes:  0 ‘***’ 0.001 ‘**’ 0.01 ‘*’ 0.05 ‘.’ 0.1 ‘ ’ 1
