# Supplementary material for: Containment of Fusarium culmorum and Its Mycotoxins in Various Biological Systems by Antagonistic Trichoderma and Clonostachys Strains
Source: J Fungi (Basel). 2023 Feb 22;9(3):289. doi: 10.3390/jof9030289 (PMC10056746; doi:10.3390/jof9030289)
Supplement: Supplementary file 1 [file jof-09-00289-s001.zip › File S1/kinetics_correlation.txt]

toxins	rho	df	T value	Pr(>T)
3AcDON-DON	-0.39929432580521	14	-1.62956524236208	0.0627394458511025
DON-3AcDON	0.877495129772454	14	6.84609065540697	3.99187007715796e-06
