# Supplementary material for: Containment of Fusarium culmorum and Its Mycotoxins in Various Biological Systems by Antagonistic Trichoderma and Clonostachys Strains
Source: J Fungi (Basel). 2023 Feb 22;9(3):289. doi: 10.3390/jof9030289 (PMC10056746; doi:10.3390/jof9030289)
Supplement: Supplementary file 1 [file jof-09-00289-s001.zip › File S1/kinetics_correlation_data.txt]

main toxin	antagonist	time	3AcDON	DON
3AcDON	AN291	0h	0.523	0.173
3AcDON	AN291	0h	0.503	0.154
3AcDON	AN291	0h	0.522	0.153
3AcDON	AN291	1h	0.415	0.213
3AcDON	AN291	1h	0.400	0.229
3AcDON	AN291	1h	0.398	0.222
3AcDON	AN291	2h	0.403	0.427
3AcDON	AN291	2h	0.400	0.344
3AcDON	AN291	2h	0.408	0.452
3AcDON	AN291	4h	0.400	0.518
3AcDON	AN291	4h	0.387	0.524
3AcDON	AN291	4h	0.412	0.432
3AcDON	AN291	8h	0.392	0.494
3AcDON	AN291	8h	0.400	0.505
3AcDON	AN291	8h	0.376	0.473
3AcDON	AN291	24h	0.318	0.427
3AcDON	AN291	24h	0.300	0.492
3AcDON	AN291	24h	0.310	0.465
3AcDON	AN291	48h	0.288	0.402
3AcDON	AN291	48h	0.272	0.477
3AcDON	AN291	48h	0.286	0.458
3AcDON	AN291	96h	0.282	0.207
3AcDON	AN291	96h	0.265	0.314
3AcDON	AN291	96h	0.270	0.259
DON	AN291	0h	0.154	0.506
DON	AN291	0h	0.163	0.500
DON	AN291	0h	0.117	0.511
DON	AN291	1h	0.183	0.504
DON	AN291	1h	0.171	0.500
DON	AN291	1h	0.120	0.509
DON	AN291	2h	0.180	0.499
DON	AN291	2h	0.155	0.489
DON	AN291	2h	0.157	0.501
DON	AN291	4h	0.189	0.466
DON	AN291	4h	0.144	0.474
DON	AN291	4h	0.153	0.492
DON	AN291	8h	0.165	0.447
DON	AN291	8h	0.140	0.470
DON	AN291	8h	0.142	0.486
DON	AN291	24h	0.159	0.329
DON	AN291	24h	0.131	0.348
DON	AN291	24h	0.138	0.352
DON	AN291	48h	0.160	0.259
DON	AN291	48h	0.121	0.262
DON	AN291	48h	0.113	0.299
DON	AN291	96h	0.129	0.237
DON	AN291	96h	0.114	0.244
DON	AN291	96h	0.100	0.263
