# Supplementary material for: Containment of Fusarium culmorum and Its Mycotoxins in Various Biological Systems by Antagonistic Trichoderma and Clonostachys Strains
Source: J Fungi (Basel). 2023 Feb 22;9(3):289. doi: 10.3390/jof9030289 (PMC10056746; doi:10.3390/jof9030289)
Supplement: Supplementary file 1 [file jof-09-00289-s001.zip › File S1/kinetics_emmeans.txt]

$`3AcDON`
   antagonist time    emmean        SE df lower.CL  upper.CL Letters
1       AN240   0h 10.000000 0.1745704 30 9.643480 10.356520       a
2       AN240   4h  9.922000 0.1745704 30 9.565480 10.278520       a
3       AN240  96h  9.791000 0.1745704 30 9.434480 10.147520       a
4       AN291   0h  9.933333 0.1745704 30 9.576813 10.289854       a
5       AN291   4h  9.468333 0.1745704 30 9.111813  9.824854       a
6       AN291  96h  4.060667 0.1745704 30 3.704146  4.417187       b
7       AN430   0h  9.633000 0.1745704 30 9.276480  9.989520       a
8       AN430   4h  9.619667 0.1745704 30 9.263146  9.976187       a
9       AN430  96h  9.417000 0.1745704 30 9.060480  9.773520       a
10        H2O   0h 10.000000 0.1745704 30 9.643480 10.356520       a
11        H2O   4h 10.000000 0.1745704 30 9.643480 10.356520       a
12        H2O  96h 10.000000 0.1745704 30 9.643480 10.356520       a
13     Medium   0h  9.966667 0.1745704 30 9.610146 10.323187       a
14     Medium   4h  9.966667 0.1745704 30 9.610146 10.323187       a
15     Medium  96h  9.966667 0.1745704 30 9.610146 10.323187       a

$DON
   antagonist time   emmean         SE df lower.CL upper.CL Letters
1       AN240   0h 19.90000 0.06704139 30 19.76308 20.03692       a
2       AN240   4h 19.84800 0.06704139 30 19.71108 19.98492       a
3       AN240  96h 19.74933 0.06704139 30 19.61242 19.88625       a
4       AN291   0h 19.96667 0.06704139 30 19.82975 20.10358       a
5       AN291   4h 19.93533 0.06704139 30 19.79842 20.07225       a
6       AN291  96h 12.76333 0.06704139 30 12.62642 12.90025       b
7       AN430   0h 20.03700 0.06704139 30 19.90008 20.17392       a
8       AN430   4h 19.98400 0.06704139 30 19.84708 20.12092       a
9       AN430  96h 19.86433 0.06704139 30 19.72742 20.00125       a
10        H2O   0h 19.96667 0.06704139 30 19.82975 20.10358       a
11        H2O   4h 19.96667 0.06704139 30 19.82975 20.10358       a
12        H2O  96h 19.96667 0.06704139 30 19.82975 20.10358       a
13     Medium   0h 20.00000 0.06704139 30 19.86308 20.13692       a
14     Medium   4h 20.00000 0.06704139 30 19.86308 20.13692       a
15     Medium  96h 20.00000 0.06704139 30 19.86308 20.13692       a

$ZEN
   antagonist time    emmean         SE df  lower.CL  upper.CL Letters
1       AN240   0h 0.9963333 0.01640551 30 0.9628288 1.0298379       a
2       AN240   4h 0.8816667 0.01640551 30 0.8481621 0.9151712       b
3       AN240  96h 0.3416667 0.01640551 30 0.3081621 0.3751712       e
4       AN291   0h 0.9703333 0.01640551 30 0.9368288 1.0038379       a
5       AN291   4h 0.6493333 0.01640551 30 0.6158288 0.6828379       d
6       AN291  96h 0.2043333 0.01640551 30 0.1708288 0.2378379       f
7       AN430   0h 0.9236667 0.01640551 30 0.8901621 0.9571712      ab
8       AN430   4h 0.8560000 0.01640551 30 0.8224955 0.8895045      bc
9       AN430  96h 0.7780000 0.01640551 30 0.7444955 0.8115045       c
10        H2O   0h 0.9993333 0.01640551 30 0.9658288 1.0328379       a
11        H2O   4h 0.9993333 0.01640551 30 0.9658288 1.0328379       a
12        H2O  96h 0.9993333 0.01640551 30 0.9658288 1.0328379       a
13     Medium   0h 0.9990000 0.01640551 30 0.9654955 1.0325045       a
14     Medium   4h 0.9990000 0.01640551 30 0.9654955 1.0325045       a
15     Medium  96h 0.9990000 0.01640551 30 0.9654955 1.0325045       a
