# Supplementary material for: Containment of Fusarium culmorum and Its Mycotoxins in Various Biological Systems by Antagonistic Trichoderma and Clonostachys Strains
Source: J Fungi (Basel). 2023 Feb 22;9(3):289. doi: 10.3390/jof9030289 (PMC10056746; doi:10.3390/jof9030289)
Supplement: Supplementary file 1 [file jof-09-00289-s001.zip › File S1/kinetics_regression.txt]

$`3AcDON`

Call:
lm(formula = I(value - setup) ~ 0 + log2(time.num + 1):antagonist, 
    data = data.sol.p, model = T)

Residuals:
      Min        1Q    Median        3Q       Max 
-0.133994 -0.023849  0.000000  0.002565  0.117131 

Coefficients:
                                     Estimate Std. Error t value Pr(>|t|)    
log2(time.num + 1):antagonistH2O     0.000000   0.002153   0.000  1.00000    
log2(time.num + 1):antagonistMedium -0.005752   0.002153  -2.671  0.00866 ** 
log2(time.num + 1):antagonistAN240  -0.012273   0.002153  -5.700 9.42e-08 ***
log2(time.num + 1):antagonistAN291  -0.084415   0.002153 -39.201  < 2e-16 ***
log2(time.num + 1):antagonistAN430  -0.015569   0.002153  -7.230 5.73e-11 ***
---
Signif. codes:  0 ‘***’ 0.001 ‘**’ 0.01 ‘*’ 0.05 ‘.’ 0.1 ‘ ’ 1

Residual standard error: 0.0401 on 115 degrees of freedom
Multiple R-squared:  0.934,	Adjusted R-squared:  0.9312 
F-statistic: 325.7 on 5 and 115 DF,  p-value: < 2.2e-16


$DON

Call:
lm(formula = I(value - setup) ~ 0 + log2(time.num + 1):antagonist, 
    data = data.sol.p, model = T)

Residuals:
     Min       1Q   Median       3Q      Max 
-1.49274 -0.01977  0.00333  0.09855  1.09695 

Coefficients:
                                      Estimate Std. Error t value Pr(>|t|)    
log2(time.num + 1):antagonistH2O    -6.558e-17  1.618e-02   0.000    1.000    
log2(time.num + 1):antagonistMedium  2.445e-02  1.618e-02   1.511    0.134    
log2(time.num + 1):antagonistAN240  -1.286e-01  1.618e-02  -7.949 1.43e-12 ***
log2(time.num + 1):antagonistAN291  -4.961e-01  1.618e-02 -30.655  < 2e-16 ***
log2(time.num + 1):antagonistAN430  -1.155e-01  1.618e-02  -7.140 9.02e-11 ***
---
Signif. codes:  0 ‘***’ 0.001 ‘**’ 0.01 ‘*’ 0.05 ‘.’ 0.1 ‘ ’ 1

Residual standard error: 0.3013 on 115 degrees of freedom
Multiple R-squared:  0.9018,	Adjusted R-squared:  0.8975 
F-statistic: 211.2 on 5 and 115 DF,  p-value: < 2.2e-16


$ZEN

Call:
lm(formula = I(value - setup) ~ 0 + log2(time.num + 1):antagonist, 
    data = data.sol.p, model = T)

Residuals:
      Min        1Q    Median        3Q       Max 
-0.267896 -0.030000 -0.002911  0.000000  0.186587 

Coefficients:
                                     Estimate Std. Error t value Pr(>|t|)    
log2(time.num + 1):antagonistH2O     0.000000   0.004259   0.000    1.000    
log2(time.num + 1):antagonistMedium -0.006471   0.004259  -1.519    0.131    
log2(time.num + 1):antagonistAN240  -0.077089   0.004259 -18.100   <2e-16 ***
log2(time.num + 1):antagonistAN291  -0.108575   0.004259 -25.493   <2e-16 ***
log2(time.num + 1):antagonistAN430  -0.077791   0.004259 -18.265   <2e-16 ***
---
Signif. codes:  0 ‘***’ 0.001 ‘**’ 0.01 ‘*’ 0.05 ‘.’ 0.1 ‘ ’ 1

Residual standard error: 0.07931 on 115 degrees of freedom
Multiple R-squared:  0.9195,	Adjusted R-squared:  0.916 
F-statistic: 262.7 on 5 and 115 DF,  p-value: < 2.2e-16
