# Supplementary material for: Containment of Fusarium culmorum and Its Mycotoxins in Various Biological Systems by Antagonistic Trichoderma and Clonostachys Strains
Source: J Fungi (Basel). 2023 Feb 22;9(3):289. doi: 10.3390/jof9030289 (PMC10056746; doi:10.3390/jof9030289)
Supplement: Supplementary file 1 [file jof-09-00289-s001.zip › File S1/kinetics_regression_coefs.txt]

toxin	antagonist	time.coef	signif.level
3AcDON	H2O	0
3AcDON	Medium	-0.00397906706704365	**
3AcDON	AN240	-0.00847121388641781	***
3AcDON	AN291	-0.0568330806227209	***
3AcDON	AN430	-0.0107338178129304	***
DON	H2O	0
DON	Medium	0.0170891465580512
DON	AN240	-0.0852986890461815	***
DON	AN291	-0.290957767553315	***
DON	AN430	-0.0769646598518009	***
ZEN	H2O	0
ZEN	Medium	-0.00447533589997173
ZEN	AN240	-0.0520314397594094	***
ZEN	AN291	-0.0724963737209288	***
ZEN	AN430	-0.0524929442325628	***
