# Supplementary material for: Containment of Fusarium culmorum and Its Mycotoxins in Various Biological Systems by Antagonistic Trichoderma and Clonostachys Strains
Source: J Fungi (Basel). 2023 Feb 22;9(3):289. doi: 10.3390/jof9030289 (PMC10056746; doi:10.3390/jof9030289)
Supplement: Supplementary file 1 [file jof-09-00289-s001.zip › File S1/kinetics_regression_data.txt]

toxin	antagonist	0h	1h	2h	4h	8h	24h	48h	96h
ZEN	AN291	0.53	0.41	0.15	0.01	0.00	0.00	0.00	0.00
ZEN	AN291	0.51	0.40	0.15	0.01	0.00	0.00	0.00	0.00
ZEN	AN291	0.51	0.40	0.15	0.01	0.00	0.00	0.00	0.00
ZEN	AN240	0.50	0.45	0.37	0.32	0.29	0.17	0.12	0.02
ZEN	AN240	0.50	0.45	0.36	0.31	0.29	0.18	0.12	0.02
ZEN	AN240	0.50	0.45	0.37	0.31	0.29	0.18	0.12	0.02
ZEN	AN430	0.49	0.32	0.30	0.29	0.25	0.16	0.11	0.10
ZEN	AN430	0.50	0.32	0.30	0.28	0.24	0.16	0.10	0.08
ZEN	AN430	0.50	0.32	0.30	0.29	0.25	0.16	0.11	0.11
ZEN	H2O	0.53	0.53	0.53	0.53	0.53	0.53	0.53	0.53
ZEN	H2O	0.53	0.53	0.53	0.53	0.53	0.53	0.53	0.53
ZEN	H2O	0.53	0.53	0.53	0.53	0.53	0.53	0.53	0.53
ZEN	Medium	0.50	0.50	0.50	0.50	0.50	0.50	0.50	0.50
ZEN	Medium	0.50	0.50	0.50	0.50	0.50	0.50	0.50	0.50
ZEN	Medium	0.50	0.50	0.50	0.50	0.50	0.50	0.50	0.50
DON	AN291	8.06	7.38	7.33	7.20	7.17	6.68	5.32	3.81
DON	AN291	8.00	7.34	7.31	7.19	7.17	6.57	5.20	3.12
DON	AN291	8.00	7.34	7.31	7.18	7.16	5.57	5.20	3.25
DON	AN240	8.09	7.75	7.71	7.60	7.48	7.42	7.13	7.05
DON	AN240	8.09	7.75	7.70	7.50	7.47	7.41	7.13	7.03
DON	AN240	8.00	7.64	7.59	7.50	7.41	7.40	7.11	7.01
DON	AN430	7.88	7.70	7.65	7.60	7.53	7.53	7.10	7.09
DON	AN430	8.00	7.82	7.66	7.61	7.54	7.53	7.17	7.10
DON	AN430	8.00	7.83	7.66	7.61	7.53	7.52	7.14	7.09
DON	H2O	7.89	7.89	7.89	7.89	7.89	7.89	7.89	7.89
DON	H2O	7.89	7.89	7.89	7.89	7.89	7.89	7.89	7.89
DON	H2O	7.88	7.88	7.88	7.88	7.88	7.88	7.88	7.88
DON	Medium	8.00	8.00	8.00	8.00	8.00	8.00	8.00	8.00
DON	Medium	8.00	8.00	8.00	8.00	8.00	8.00	8.00	8.00
DON	Medium	8.00	8.00	8.00	8.00	8.00	8.00	8.00	8.00
3AcDON	AN291	0.50	0.32	0.32	0.18	0.17	0.09	0.07	0.06
3AcDON	AN291	0.50	0.32	0.31	0.17	0.16	0.08	0.07	0.02
3AcDON	AN291	0.50	0.32	0.31	0.17	0.16	0.06	0.06	0.03
3AcDON	AN240	0.50	0.47	0.47	0.46	0.46	0.46	0.45	0.41
3AcDON	AN240	0.50	0.47	0.47	0.46	0.46	0.46	0.45	0.41
3AcDON	AN240	0.50	0.46	0.46	0.45	0.45	0.45	0.44	0.41
3AcDON	AN430	0.50	0.44	0.44	0.44	0.43	0.43	0.43	0.42
3AcDON	AN430	0.50	0.44	0.44	0.44	0.43	0.43	0.42	0.42
3AcDON	AN430	0.50	0.44	0.44	0.44	0.43	0.43	0.42	0.42
3AcDON	H2O	0.50	0.50	0.50	0.50	0.50	0.50	0.50	0.50
3AcDON	H2O	0.50	0.50	0.50	0.50	0.50	0.50	0.50	0.50
3AcDON	H2O	0.50	0.50	0.50	0.50	0.50	0.50	0.50	0.50
3AcDON	Medium	0.49	0.49	0.49	0.49	0.49	0.49	0.49	0.49
3AcDON	Medium	0.50	0.50	0.50	0.50	0.50	0.50	0.50	0.50
3AcDON	Medium	0.43	0.43	0.43	0.43	0.43	0.43	0.43	0.43
