# Supplementary material for: Containment of Fusarium culmorum and Its Mycotoxins in Various Biological Systems by Antagonistic Trichoderma and Clonostachys Strains
Source: J Fungi (Basel). 2023 Feb 22;9(3):289. doi: 10.3390/jof9030289 (PMC10056746; doi:10.3390/jof9030289)
Supplement: Supplementary file 1 [file jof-09-00289-s001.zip › File S1/semifield_anova.txt]

$DON
                    Df Sum Sq Mean Sq F value   Pr(>F)    
treatment            7 1108.8  158.39  359.80  < 2e-16 ***
crop                 1   90.2   90.19  204.87  < 2e-16 ***
year                 1  151.6  151.58  344.32  < 2e-16 ***
treatment:crop       7   70.4   10.06   22.84 3.49e-15 ***
treatment:year       7   49.0    7.00   15.91 6.56e-12 ***
crop:year            1  178.4  178.35  405.14  < 2e-16 ***
treatment:crop:year  7   71.7   10.24   23.27 2.32e-15 ***
Residuals           64   28.2    0.44                     
---
Signif. codes:  0 ‘***’ 0.001 ‘**’ 0.01 ‘*’ 0.05 ‘.’ 0.1 ‘ ’ 1

$X3AcDON
                    Df Sum Sq Mean Sq F value   Pr(>F)    
treatment            7 0.3240 0.04629  34.528  < 2e-16 ***
crop                 1 0.0743 0.07426  55.392 3.10e-10 ***
year                 1 0.0894 0.08943  66.705 1.64e-11 ***
treatment:crop       7 0.0913 0.01304   9.725 3.48e-08 ***
treatment:year       7 0.0956 0.01365  10.183 1.70e-08 ***
crop:year            1 0.0225 0.02251  16.790  0.00012 ***
treatment:crop:year  7 0.0292 0.00418   3.117  0.00681 ** 
Residuals           64 0.0858 0.00134                     
---
Signif. codes:  0 ‘***’ 0.001 ‘**’ 0.01 ‘*’ 0.05 ‘.’ 0.1 ‘ ’ 1

$ZEN
                    Df Sum Sq Mean Sq F value Pr(>F)    
treatment            7 1.7362  0.2480  453.52 <2e-16 ***
crop                 1 0.1134  0.1134  207.43 <2e-16 ***
year                 1 0.2688  0.2688  491.55 <2e-16 ***
treatment:crop       7 0.1514  0.0216   39.55 <2e-16 ***
treatment:year       7 0.2799  0.0400   73.11 <2e-16 ***
crop:year            1 0.3480  0.3480  636.35 <2e-16 ***
treatment:crop:year  7 0.4293  0.0613  112.14 <2e-16 ***
Residuals           64 0.0350  0.0005                   
---
Signif. codes:  0 ‘***’ 0.001 ‘**’ 0.01 ‘*’ 0.05 ‘.’ 0.1 ‘ ’ 1

$mass
                    Df Sum Sq Mean Sq F value   Pr(>F)    
treatment            7  58135    8305  32.925  < 2e-16 ***
crop                 1  16940   16940  67.158 1.46e-11 ***
year                 1   7862    7862  31.170 5.16e-07 ***
treatment:crop       7  11719    1674   6.637 6.60e-06 ***
treatment:year       7  14516    2074   8.221 4.07e-07 ***
crop:year            1  35719   35719 141.610  < 2e-16 ***
treatment:crop:year  7   3281     469   1.858   0.0913 .  
Residuals           64  16143     252                     
---
Signif. codes:  0 ‘***’ 0.001 ‘**’ 0.01 ‘*’ 0.05 ‘.’ 0.1 ‘ ’ 1
