# Supplementary material for: Containment of Fusarium culmorum and Its Mycotoxins in Various Biological Systems by Antagonistic Trichoderma and Clonostachys Strains
Source: J Fungi (Basel). 2023 Feb 22;9(3):289. doi: 10.3390/jof9030289 (PMC10056746; doi:10.3390/jof9030289)
Supplement: Supplementary file 1 [file jof-09-00289-s001.zip › File S1/semifield_data.txt]

crop	year	patogen	antagonist	trait	rep1	rep2	rep3
BOMBONA	2010	control		mass	117,20	145,60	150,10
BOMBONA	2010		AN240	mass	110,20	118,70	115,40
BOMBONA	2010		AN430	mass	151,20	162,70	170,70
BOMBONA	2010		AN291	mass	226,90	198,70	144,70
BOMBONA	2010	KF846		mass	104,30	100,70	103,40
BOMBONA	2010	KF846	AN240	mass	104,70	112,70	104,30
BOMBONA	2010	KF846	AN430	mass	112,50	104,50	121,50
BOMBONA	2010	KF846	AN291	mass	137,70	111,20	113,90
BOMBONA	2011	control		mass	154,20	136,70	156,90
BOMBONA	2011		AN240	mass	167,30	154,80	149,70
BOMBONA	2011		AN430	mass	163,20	162,00	154,80
BOMBONA	2011		AN291	mass	167,60	168,70	190,10
BOMBONA	2011	KF846		mass	124,20	117,30	112,80
BOMBONA	2011	KF846	AN240	mass	152,30	154,10	142,80
BOMBONA	2011	KF846	AN430	mass	158,90	154,50	147,70
BOMBONA	2011	KF846	AN291	mass	146,10	150,60	147,70
LEGENDA	2010	control		mass	267,80	282,00	222,00
LEGENDA	2010		AN240	mass	186,70	230,00	202,00
LEGENDA	2010		AN430	mass	254,90	286,00	255,70
LEGENDA	2010		AN291	mass	258,30	194,40	213,70
LEGENDA	2010	KF846		mass	163,00	130,70	165,10
LEGENDA	2010	KF846	AN240	mass	160,70	171,60	161,00
LEGENDA	2010	KF846	AN430	mass	150,90	142,30	160,70
LEGENDA	2010	KF846	AN291	mass	122,80	174,00	150,70
LEGENDA	2011	control		mass	157,60	161,60	157,40
LEGENDA	2011		AN240	mass	155,10	162,10	158,60
LEGENDA	2011		AN430	mass	158,80	145,40	161,50
LEGENDA	2011		AN291	mass	153,10	165,70	157,50
LEGENDA	2011	KF846		mass	81,50	102,50	82,43
LEGENDA	2011	KF846	AN240	mass	117,20	148,40	127,20
LEGENDA	2011	KF846	AN430	mass	158,60	150,80	126,60
LEGENDA	2011	KF846	AN291	mass	136,90	103,70	116,50
BOMBONA	2010	control		DON	6,13	6,11	5,94
BOMBONA	2010	control		3AcDON	0,00	0,00	0,00
BOMBONA	2010	control		ZEA	0,01	0,00	0,00
BOMBONA	2010		AN240	DON	0,28	0,22	0,17
BOMBONA	2010		AN240	3AcDON	0,00	0,00	0,00
BOMBONA	2010		AN240	ZEA	0,01	0,00	0,00
BOMBONA	2010		AN430	DON	7,23	6,24	6,01
BOMBONA	2010		AN430	3AcDON	0,00	0,00	0,00
BOMBONA	2010		AN430	ZEA	0,01	0,00	0,00
BOMBONA	2010		AN291	DON	6,19	5,14	6,04
BOMBONA	2010		AN291	3AcDON	0,00	0,00	0,00
BOMBONA	2010		AN291	ZEA	0,01	0,00	0,00
BOMBONA	2010	KF846		DON	14,62	14,21	14,63
BOMBONA	2010	KF846		3AcDON	0,15	0,12	0,15
BOMBONA	2010	KF846		ZEA	0,65	0,67	0,67
BOMBONA	2010	KF846	AN240	DON	12,92	11,76	12,46
BOMBONA	2010	KF846	AN240	3AcDON	0,11	0,09	0,06
BOMBONA	2010	KF846	AN240	ZEA	0,36	0,34	0,36
BOMBONA	2010	KF846	AN430	DON	8,51	8,44	8,59
BOMBONA	2010	KF846	AN430	3AcDON	0,10	0,11	0,09
BOMBONA	2010	KF846	AN430	ZEA	0,64	0,56	0,61
BOMBONA	2010	KF846	AN291	DON	12,78	12,73	12,81
BOMBONA	2010	KF846	AN291	3AcDON	0,01	0,01	0,01
BOMBONA	2010	KF846	AN291	ZEA	0,63	0,62	0,62
BOMBONA	2011	control		DON	0,90	0,75	0,94
BOMBONA	2011	control		3AcDON	0,13	0,00	0,00
BOMBONA	2011	control		ZEA	0,01	0,01	0,00
BOMBONA	2011		AN240	DON	0,36	0,73	0,32
BOMBONA	2011		AN240	3AcDON	0,12	0,00	0,00
BOMBONA	2011		AN240	ZEA	0,00	0,01	0,00
BOMBONA	2011		AN430	DON	0,81	0,80	0,77
BOMBONA	2011		AN430	3AcDON	0,00	0,00	0,00
BOMBONA	2011		AN430	ZEA	0,00	0,00	0,00
BOMBONA	2011		AN291	DON	0,75	0,74	0,75
BOMBONA	2011		AN291	3AcDON	0,20	0,07	0,00
BOMBONA	2011		AN291	ZEA	0,00	0,02	0,00
BOMBONA	2011	KF846		DON	6,30	6,30	6,30
BOMBONA	2011	KF846		3AcDON	0,43	0,44	0,44
BOMBONA	2011	KF846		ZEA	0,14	0,14	0,13
BOMBONA	2011	KF846	AN240	DON	5,92	4,01	5,91
BOMBONA	2011	KF846	AN240	3AcDON	0,13	0,11	0,13
BOMBONA	2011	KF846	AN240	ZEA	0,11	0,08	0,10
BOMBONA	2011	KF846	AN430	DON	6,30	4,80	6,23
BOMBONA	2011	KF846	AN430	3AcDON	0,21	0,17	0,16
BOMBONA	2011	KF846	AN430	ZEA	0,11	0,09	0,10
BOMBONA	2011	KF846	AN291	DON	4,30	5,12	4,31
BOMBONA	2011	KF846	AN291	3AcDON	0,16	0,15	0,16
BOMBONA	2011	KF846	AN291	ZEA	0,13	0,08	0,08
LEGENDA	2010	control		DON	0,84	0,79	0,74
LEGENDA	2010	control		3AcDON	0,00	0,00	0,00
LEGENDA	2010	control		ZEA	0,00	0,00	0,00
LEGENDA	2010		AN240	DON	2,26	1,81	1,16
LEGENDA	2010		AN240	3AcDON	0,00	0,00	0,00
LEGENDA	2010		AN240	ZEA	0,07	0,02	0,01
LEGENDA	2010		AN430	DON	1,02	0,06	0,84
LEGENDA	2010		AN430	3AcDON	0,00	0,00	0,00
LEGENDA	2010		AN430	ZEA	0,00	0,01	0,00
LEGENDA	2010		AN291	DON	0,44	0,58	0,72
LEGENDA	2010		AN291	3AcDON	0,00	0,00	0,00
LEGENDA	2010		AN291	ZEA	0,00	0,00	0,00
LEGENDA	2010	KF846		DON	11,85	11,31	12,15
LEGENDA	2010	KF846		3AcDON	0,07	0,00	0,00
LEGENDA	2010	KF846		ZEA	0,21	0,21	0,24
LEGENDA	2010	KF846	AN240	DON	4,09	2,23	3,31
LEGENDA	2010	KF846	AN240	3AcDON	0,11	0,00	0,09
LEGENDA	2010	KF846	AN240	ZEA	0,21	0,13	0,16
LEGENDA	2010	KF846	AN430	DON	3,59	3,83	7,83
LEGENDA	2010	KF846	AN430	3AcDON	0,00	0,00	0,00
LEGENDA	2010	KF846	AN430	ZEA	0,15	0,12	0,12
LEGENDA	2010	KF846	AN291	DON	7,21	5,86	3,69
LEGENDA	2010	KF846	AN291	3AcDON	0,00	0,00	0,14
LEGENDA	2010	KF846	AN291	ZEA	0,13	0,21	0,23
LEGENDA	2011	control		DON	0,00	0,00	0,00
LEGENDA	2011	control		3AcDON	0,08	0,00	0,00
LEGENDA	2011	control		ZEA	0,00	0,00	0,00
LEGENDA	2011		AN240	DON	0,00	0,00	0,00
LEGENDA	2011		AN240	3AcDON	0,00	0,00	0,00
LEGENDA	2011		AN240	ZEA	0,00	0,00	0,00
LEGENDA	2011		AN430	DON	0,24	0,00	0,00
LEGENDA	2011		AN430	3AcDON	0,00	0,00	0,00
LEGENDA	2011		AN430	ZEA	0,00	0,00	0,00
LEGENDA	2011		AN291	DON	0,38	0,00	0,00
LEGENDA	2011		AN291	3AcDON	0,13	0,00	0,00
LEGENDA	2011		AN291	ZEA	0,02	0,00	0,00
LEGENDA	2011	KF846		DON	10,70	10,21	10,63
LEGENDA	2011	KF846		3AcDON	0,16	0,15	0,16
LEGENDA	2011	KF846		ZEA	0,25	0,25	0,40
LEGENDA	2011	KF846	AN240	DON	6,76	6,12	6,54
LEGENDA	2011	KF846	AN240	3AcDON	0,09	0,04	0,09
LEGENDA	2011	KF846	AN240	ZEA	0,17	0,17	0,16
LEGENDA	2011	KF846	AN430	DON	7,68	7,56	7,61
LEGENDA	2011	KF846	AN430	3AcDON	0,08	0,08	0,08
LEGENDA	2011	KF846	AN430	ZEA	0,18	0,17	0,17
LEGENDA	2011	KF846	AN291	DON	6,31	6,30	6,28
LEGENDA	2011	KF846	AN291	3AcDON	0,00	0,00	0,00
LEGENDA	2011	KF846	AN291	ZEA	0,23	0,20	0,21
