# Supplementary material for: Containment of Fusarium culmorum and Its Mycotoxins in Various Biological Systems by Antagonistic Trichoderma and Clonostachys Strains
Source: J Fungi (Basel). 2023 Feb 22;9(3):289. doi: 10.3390/jof9030289 (PMC10056746; doi:10.3390/jof9030289)
Supplement: Supplementary file 1 [file jof-09-00289-s001.zip › File S1/semifield_emmeans.txt]

$DON
     treatment    crop year        emmean        SE df    lower.CL   upper.CL Letters
1        AN240 BOMBONA 2010  2.233333e-01 0.3830687 64 -0.54193447  0.9886011       j
2        AN240 BOMBONA 2011  4.700000e-01 0.3830687 64 -0.29526780  1.2352678       j
3        AN240 LEGENDA 2010  1.743333e+00 0.3830687 64  0.97806553  2.5086011      ij
4        AN240 LEGENDA 2011 -1.332268e-14 0.3830687 64 -0.76526780  0.7652678       j
5        AN291 BOMBONA 2010  5.790000e+00 0.3830687 64  5.02473220  6.5552678      fg
6        AN291 BOMBONA 2011  7.466667e-01 0.3830687 64 -0.01860113  1.5119345       j
7        AN291 LEGENDA 2010  5.800000e-01 0.3830687 64 -0.18526780  1.3452678       j
8        AN291 LEGENDA 2011  1.266667e-01 0.3830687 64 -0.63860113  0.8919345       j
9        AN430 BOMBONA 2010  6.493333e+00 0.3830687 64  5.72806553  7.2586011     efg
10       AN430 BOMBONA 2011  7.933333e-01 0.3830687 64  0.02806553  1.5586011       j
11       AN430 LEGENDA 2010  6.400000e-01 0.3830687 64 -0.12526780  1.4052678       j
12       AN430 LEGENDA 2011  8.000000e-02 0.3830687 64 -0.68526780  0.8452678       j
13     control BOMBONA 2010  6.060000e+00 0.3830687 64  5.29473220  6.8252678      fg
14     control BOMBONA 2011  8.633333e-01 0.3830687 64  0.09806553  1.6286011       j
15     control LEGENDA 2010  7.900000e-01 0.3830687 64  0.02473220  1.5552678       j
16     control LEGENDA 2011  4.440892e-15 0.3830687 64 -0.76526780  0.7652678       j
17       KF846 BOMBONA 2010  1.448667e+01 0.3830687 64 13.72139887 15.2519345       a
18       KF846 BOMBONA 2011  6.300000e+00 0.3830687 64  5.53473220  7.0652678      fg
19       KF846 LEGENDA 2010  1.177000e+01 0.3830687 64 11.00473220 12.5352678      bc
20       KF846 LEGENDA 2011  1.051333e+01 0.3830687 64  9.74806553 11.2786011      cd
21 KF846_AN240 BOMBONA 2010  1.238000e+01 0.3830687 64 11.61473220 13.1452678     abc
22 KF846_AN240 BOMBONA 2011  5.280000e+00 0.3830687 64  4.51473220  6.0452678      gh
23 KF846_AN240 LEGENDA 2010  3.210000e+00 0.3830687 64  2.44473220  3.9752678      hi
24 KF846_AN240 LEGENDA 2011  6.473333e+00 0.3830687 64  5.70806553  7.2386011     efg
25 KF846_AN291 BOMBONA 2010  1.277333e+01 0.3830687 64 12.00806553 13.5386011      ab
26 KF846_AN291 BOMBONA 2011  4.576667e+00 0.3830687 64  3.81139887  5.3419345      gh
27 KF846_AN291 LEGENDA 2010  5.586667e+00 0.3830687 64  4.82139887  6.3519345      fg
28 KF846_AN291 LEGENDA 2011  6.296667e+00 0.3830687 64  5.53139887  7.0619345      fg
29 KF846_AN430 BOMBONA 2010  8.513333e+00 0.3830687 64  7.74806553  9.2786011      de
30 KF846_AN430 BOMBONA 2011  5.776667e+00 0.3830687 64  5.01139887  6.5419345      fg
31 KF846_AN430 LEGENDA 2010  5.083333e+00 0.3830687 64  4.31806553  5.8486011      gh
32 KF846_AN430 LEGENDA 2011  7.616667e+00 0.3830687 64  6.85139887  8.3819345      ef

$X3AcDON
     treatment    crop year        emmean         SE df     lower.CL   upper.CL Letters
1        AN240 BOMBONA 2010  5.226038e-17 0.02113942 64 -0.042230843 0.04223084       f
2        AN240 BOMBONA 2011  4.000000e-02 0.02113942 64 -0.002230843 0.08223084    cdef
3        AN240 LEGENDA 2010  2.123150e-17 0.02113942 64 -0.042230843 0.04223084       f
4        AN240 LEGENDA 2011 -1.106090e-16 0.02113942 64 -0.042230843 0.04223084       f
5        AN291 BOMBONA 2010  3.701276e-16 0.02113942 64 -0.042230843 0.04223084       f
6        AN291 BOMBONA 2011  9.000000e-02 0.02113942 64  0.047769157 0.13223084   bcdef
7        AN291 LEGENDA 2010  3.315039e-20 0.02113942 64 -0.042230843 0.04223084       f
8        AN291 LEGENDA 2011  4.333333e-02 0.02113942 64  0.001102491 0.08556418    cdef
9        AN430 BOMBONA 2010 -8.838277e-17 0.02113942 64 -0.042230843 0.04223084       f
10       AN430 BOMBONA 2011 -3.243052e-16 0.02113942 64 -0.042230843 0.04223084       f
11       AN430 LEGENDA 2010 -3.523894e-17 0.02113942 64 -0.042230843 0.04223084       f
12       AN430 LEGENDA 2011 -2.607540e-16 0.02113942 64 -0.042230843 0.04223084       f
13     control BOMBONA 2010  8.277036e-17 0.02113942 64 -0.042230843 0.04223084       f
14     control BOMBONA 2011  4.333333e-02 0.02113942 64  0.001102491 0.08556418    cdef
15     control LEGENDA 2010  1.446913e-16 0.02113942 64 -0.042230843 0.04223084       f
16     control LEGENDA 2011  2.666667e-02 0.02113942 64 -0.015564176 0.06889751     def
17       KF846 BOMBONA 2010  1.400000e-01 0.02113942 64  0.097769157 0.18223084     bcd
18       KF846 BOMBONA 2011  4.366667e-01 0.02113942 64  0.394435824 0.47889751       a
19       KF846 LEGENDA 2010  2.333333e-02 0.02113942 64 -0.018897509 0.06556418     def
20       KF846 LEGENDA 2011  1.566667e-01 0.02113942 64  0.114435824 0.19889751      bc
21 KF846_AN240 BOMBONA 2010  8.666667e-02 0.02113942 64  0.044435824 0.12889751   bcdef
22 KF846_AN240 BOMBONA 2011  1.233333e-01 0.02113942 64  0.081102491 0.16556418    bcde
23 KF846_AN240 LEGENDA 2010  6.666667e-02 0.02113942 64  0.024435824 0.10889751   bcdef
24 KF846_AN240 LEGENDA 2011  7.333333e-02 0.02113942 64  0.031102491 0.11556418   bcdef
25 KF846_AN291 BOMBONA 2010  1.000000e-02 0.02113942 64 -0.032230843 0.05223084      ef
26 KF846_AN291 BOMBONA 2011  1.566667e-01 0.02113942 64  0.114435824 0.19889751      bc
27 KF846_AN291 LEGENDA 2010  4.666667e-02 0.02113942 64  0.004435824 0.08889751    cdef
28 KF846_AN291 LEGENDA 2011 -5.654114e-17 0.02113942 64 -0.042230843 0.04223084       f
29 KF846_AN430 BOMBONA 2010  1.000000e-01 0.02113942 64  0.057769157 0.14223084   bcdef
30 KF846_AN430 BOMBONA 2011  1.800000e-01 0.02113942 64  0.137769157 0.22223084       b
31 KF846_AN430 LEGENDA 2010  6.142683e-17 0.02113942 64 -0.042230843 0.04223084       f
32 KF846_AN430 LEGENDA 2011  8.000000e-02 0.02113942 64  0.037769157 0.12223084   bcdef

$ZEN
     treatment    crop year        emmean         SE df    lower.CL   upper.CL Letters
1        AN240 BOMBONA 2010  3.333333e-03 0.01350154 64 -0.02363910 0.03030577       h
2        AN240 BOMBONA 2011  3.333333e-03 0.01350154 64 -0.02363910 0.03030577       h
3        AN240 LEGENDA 2010  3.333333e-02 0.01350154 64  0.00636090 0.06030577      gh
4        AN240 LEGENDA 2011  8.960253e-17 0.01350154 64 -0.02697243 0.02697243       h
5        AN291 BOMBONA 2010  3.333333e-03 0.01350154 64 -0.02363910 0.03030577       h
6        AN291 BOMBONA 2011  6.666667e-03 0.01350154 64 -0.02030577 0.03363910       h
7        AN291 LEGENDA 2010 -3.880504e-17 0.01350154 64 -0.02697243 0.02697243       h
8        AN291 LEGENDA 2011  6.666667e-03 0.01350154 64 -0.02030577 0.03363910       h
9        AN430 BOMBONA 2010  3.333333e-03 0.01350154 64 -0.02363910 0.03030577       h
10       AN430 BOMBONA 2011 -3.589006e-16 0.01350154 64 -0.02697243 0.02697243       h
11       AN430 LEGENDA 2010  3.333333e-03 0.01350154 64 -0.02363910 0.03030577       h
12       AN430 LEGENDA 2011 -3.870898e-16 0.01350154 64 -0.02697243 0.02697243       h
13     control BOMBONA 2010  3.333333e-03 0.01350154 64 -0.02363910 0.03030577       h
14     control BOMBONA 2011  6.666667e-03 0.01350154 64 -0.02030577 0.03363910       h
15     control LEGENDA 2010 -1.201296e-16 0.01350154 64 -0.02697243 0.02697243       h
16     control LEGENDA 2011  1.734723e-16 0.01350154 64 -0.02697243 0.02697243       h
17       KF846 BOMBONA 2010  6.633333e-01 0.01350154 64  0.63636090 0.69030577       a
18       KF846 BOMBONA 2011  1.366667e-01 0.01350154 64  0.10969423 0.16363910     def
19       KF846 LEGENDA 2010  2.200000e-01 0.01350154 64  0.19302757 0.24697243       c
20       KF846 LEGENDA 2011  3.000000e-01 0.01350154 64  0.27302757 0.32697243       b
21 KF846_AN240 BOMBONA 2010  3.533333e-01 0.01350154 64  0.32636090 0.38030577       b
22 KF846_AN240 BOMBONA 2011  9.666667e-02 0.01350154 64  0.06969423 0.12363910      fg
23 KF846_AN240 LEGENDA 2010  1.666667e-01 0.01350154 64  0.13969423 0.19363910    cdef
24 KF846_AN240 LEGENDA 2011  1.666667e-01 0.01350154 64  0.13969423 0.19363910    cdef
25 KF846_AN291 BOMBONA 2010  6.233333e-01 0.01350154 64  0.59636090 0.65030577       a
26 KF846_AN291 BOMBONA 2011  9.666667e-02 0.01350154 64  0.06969423 0.12363910      fg
27 KF846_AN291 LEGENDA 2010  1.900000e-01 0.01350154 64  0.16302757 0.21697243      cd
28 KF846_AN291 LEGENDA 2011  2.133333e-01 0.01350154 64  0.18636090 0.24030577       c
29 KF846_AN430 BOMBONA 2010  6.033333e-01 0.01350154 64  0.57636090 0.63030577       a
30 KF846_AN430 BOMBONA 2011  1.000000e-01 0.01350154 64  0.07302757 0.12697243     efg
31 KF846_AN430 LEGENDA 2010  1.300000e-01 0.01350154 64  0.10302757 0.15697243     def
32 KF846_AN430 LEGENDA 2011  1.733333e-01 0.01350154 64  0.14636090 0.20030577     cde

$mass
     treatment    crop year   emmean       SE df  lower.CL upper.CL Letters
1        AN240 BOMBONA 2010 114.7667 9.169451 64  96.44858 133.0848   ghijk
2        AN240 BOMBONA 2011 157.2667 9.169451 64 138.94858 175.5848  defghi
3        AN240 LEGENDA 2010 206.2333 9.169451 64 187.91525 224.5514     bcd
4        AN240 LEGENDA 2011 158.6000 9.169451 64 140.28192 176.9181   defgh
5        AN291 BOMBONA 2010 190.1000 9.169451 64 171.78192 208.4181     cde
6        AN291 BOMBONA 2011 175.4667 9.169451 64 157.14858 193.7848    cdef
7        AN291 LEGENDA 2010 222.1333 9.169451 64 203.81525 240.4514     abc
8        AN291 LEGENDA 2011 158.7667 9.169451 64 140.44858 177.0848   defgh
9        AN430 BOMBONA 2010 161.5333 9.169451 64 143.21525 179.8514   defgh
10       AN430 BOMBONA 2011 160.0000 9.169451 64 141.68192 178.3181   defgh
11       AN430 LEGENDA 2010 265.5333 9.169451 64 247.21525 283.8514       a
12       AN430 LEGENDA 2011 155.2333 9.169451 64 136.91525 173.5514  defghi
13     control BOMBONA 2010 137.6333 9.169451 64 119.31525 155.9514  fghijk
14     control BOMBONA 2011 149.2667 9.169451 64 130.94858 167.5848  efghij
15     control LEGENDA 2010 257.2667 9.169451 64 238.94858 275.5848      ab
16     control LEGENDA 2011 158.8667 9.169451 64 140.54858 177.1848   defgh
17       KF846 BOMBONA 2010 102.8000 9.169451 64  84.48192 121.1181      jk
18       KF846 BOMBONA 2011 118.1000 9.169451 64  99.78192 136.4181   ghijk
19       KF846 LEGENDA 2010 152.9333 9.169451 64 134.61525 171.2514  efghij
20       KF846 LEGENDA 2011  88.8100 9.169451 64  70.49192 107.1281       k
21 KF846_AN240 BOMBONA 2010 107.2333 9.169451 64  88.91525 125.5514     ijk
22 KF846_AN240 BOMBONA 2011 149.7333 9.169451 64 131.41525 168.0514  efghij
23 KF846_AN240 LEGENDA 2010 164.4333 9.169451 64 146.11525 182.7514    defg
24 KF846_AN240 LEGENDA 2011 130.9333 9.169451 64 112.61525 149.2514  fghijk
25 KF846_AN291 BOMBONA 2010 120.9333 9.169451 64 102.61525 139.2514   ghijk
26 KF846_AN291 BOMBONA 2011 148.1333 9.169451 64 129.81525 166.4514  efghij
27 KF846_AN291 LEGENDA 2010 149.1667 9.169451 64 130.84858 167.4848  efghij
28 KF846_AN291 LEGENDA 2011 119.0333 9.169451 64 100.71525 137.3514   ghijk
29 KF846_AN430 BOMBONA 2010 112.8333 9.169451 64  94.51525 131.1514    hijk
30 KF846_AN430 BOMBONA 2011 153.7000 9.169451 64 135.38192 172.0181  efghij
31 KF846_AN430 LEGENDA 2010 151.3000 9.169451 64 132.98192 169.6181  efghij
32 KF846_AN430 LEGENDA 2011 145.3333 9.169451 64 127.01525 163.6514  efghij
